# Supplementary material for: A role for MED14 and UVH6 in heterochromatin transcription upon destabilization of silencing
Source: Life Sci Alliance. 2018 Dec 12;1(6):e201800197. doi: 10.26508/lsa.201800197 (PMC6291795; doi:10.26508/lsa.201800197)
Supplement: Supplementary file 1 [file LSA-2018-00197_TableS1.xls]

## Sheet: GO
Upregulated in med14-3
GO biological process complete	Arabidopsis thaliana - REFLIST (27502)	Input (211)	expected	fold Enrichment	raw P-value	FDR
alternative respiration (GO:0010230)	6	3	0.05	65.17	3.53e-05	0.00694
systemic acquired resistance (GO:0009627)	52	7	0.4	17.55	3.27e-07	0.000107
induced systemic resistance (GO:0009682)	30	4	0.23	17.38	0.000127	0.0202
salicylic acid mediated signaling pathway (GO:0009863)	39	4	0.3	13.37	0.000319	0.0401
response to oomycetes (GO:0002239)	53	5	0.41	12.3	8.05e-05	0.0132
toxin metabolic process (GO:0009404)	71	6	0.54	11.01	2.74e-05	0.00577
glutathione metabolic process (GO:0006749)	61	5	0.47	10.68	0.00015	0.0226
lignin biosynthetic process (GO:0009809)	63	5	0.48	10.34	0.000172	0.0254
response to toxic substance (GO:0009636)	192	10	1.47	6.79	3.7e-06	0.00104
response to jasmonic acid (GO:0009753)	214	10	1.64	6.09	9.2e-06	0.00236
aging (GO:0007568)	154	7	1.18	5.92	0.000243	0.0326
response to fungus (GO:0009620)	571	16	4.38	3.65	1.23e-05	0.00302
response to inorganic substance (GO:00> 10035)	917	18	7.04	2.56	0.000311	0.0399
Upregulated in uvh6-4
GO biological process complete	Arabidopsis thaliana - REFLIST (27502)	Input (144)	expected	fold Enrichment	raw P-value	FDR
cellular response to hypoxia (GO:0071456)	29	4	0.15	26.34	2.57e-05	0.0151
salicylic acid mediated signaling pathway (GO:0009863)	39	4	0.2	19.59	7.44e-05	0.0258
response to bacterium (GO:0009617)	440	10	2.3	4.34	0.00013	0.0404
defense response (GO:0006952)	1578	24	8.26	2.9	2.77e-06	0.00327
Commonly upregulated in uvh6-4 and med14-3
GO biological process complete	Arabidopsis thaliana - REFLIST (27502)	Input (20)	expected	fold Enrichment	raw P-value	FDR
alternative respiration (GO:0010230)	6	2	0	> 100	1.4e-05	0.00413
salicylic acid mediated signaling pathway (GO:0009863)	39	3	0.03	> 100	3.7e-06	0.00145
systemic acquired resistance (GO:0009627)	52	3	0.04	79.33	8.4e-06	0.00275
defense response to bacterium (GO:0042742)	341	4	0.25	16.13	0.0001	0.0246
response to fungus (GO:0009620)	571	6	0.42	14.45	2.5e-06	0.00105
Downregulated in med14-3
GO biological process complete	Arabidopsis thaliana - REFLIST (27502)	Input (384)	expected	fold Enrichment	raw P-value	FDR
abscisic acid catabolic process (GO:0046345)	5	3	0.07	42.97	0.000138	0.00874
negative regulation of cytokinin-activated signaling pathway (GO:0080037)	5	3	0.07	42.97	0.000138	0.00864
protein autoubiquitination (GO:0051865)	15	4	0.21	19.1	0.000116	0.0078
response to chitin (GO:0010200)	137	35	1.91	18.3	1.16e-30	6.81e-27
trehalose biosynthetic process (GO:0005992)	22	4	0.31	13.02	0.000416	0.0241
positive regulation of transcription from RNA polymerase II promoter in response to stress (GO:0036003)	24	4	0.34	11.94	0.000558	0.0305
response to hydrogen peroxide (GO:0042542)	71	8	0.99	8.07	1.34e-05	0.0011
ethylene-activated signaling pathway (GO:0009873)	180	20	2.51	7.96	6.2e-12	2.44e-09
cold acclimation (GO:0009631)	48	5	0.67	7.46	0.000805	0.0399
phloem or xylem histogenesis (GO:00> 10087)	95	9	1.33	6.79	1.41e-05	0.00114
response to UV-B (GO:0010224)	71	6	0.99	6.05	0.000683	0.0359
response to wounding (GO:0009611)	216	18	3.02	5.97	5.03e-09	1.29e-06
response to salicylic acid (GO:0009751)	202	13	2.82	4.61	9.96e-06	0.000851
response to jasmonic acid (GO:0009753)	214	12	2.99	4.02	7.71e-05	0.00535
response to water deprivation (GO:0009414)	338	17	4.72	3.6	1.02e-05	0.000859
negative regulation of transcription, DNA-templated (GO:0045892)	239	11	3.34	3.3	0.00075	0.0384
immune system process (GO:0002376)	365	15	5.1	2.94	0.000284	0.0171
defense response to fungus (GO:0050832)	488	19	6.81	2.79	9.07e-05	0.00622
response to abscisic acid (GO:0009737)	568	22	7.93	2.77	2.76e-05	0.00217
response to osmotic stress (GO:0006970)	645	21	9.01	2.33	0.000504	0.0283
transcription, DNA-templated (GO:0006351)	1866	57	26.05	2.19	4.13e-08	8.4e-06
cellular component assembly (GO:0022607)	772	1	10.78	0.09	0.000437	0.025
RNA processing (GO:0006396)	788	0	11	< 0.01	3.09e-05	0.00231
chromosome organization (GO:0051276)	529	0	7.39	< 0.01	0.00105	0.0499
Downregulated in uvh6-4
GO biological process complete	Arabidopsis thaliana - REFLIST (27502)	Input (52)	expected	fold Enrichment	raw P-value	FDR
anthocyanin-containing compound biosynthetic process (GO:0009718)	17	5	0.03	> 100	5.05e-10	7.44e-07
regulation of flavonoid biosynthetic process (GO:0009962)	25	3	0.05	63.47	2.01e-05	0.0108
response to UV (GO:0009411)	116	5	0.22	22.8	3.31e-06	0.00279
phenylpropanoid metabolic process (GO:0009698)	167	5	0.32	15.83	1.83e-05	0.012
response to chemical (GO:0042221)	2965	17	5.61	3.03	1.94e-05	0.0114
